# Supplementary material for: Kinase Activity of PAR1b, Which Mediates Nuclear Translocation of the BRCA1 Tumor Suppressor, Is Potentiated by Nucleic Acid-Mediated PAR1b Multimerization
Source: Int J Mol Sci. 2022 Jun 14;23(12):6634. doi: 10.3390/ijms23126634 (PMC9223676; doi:10.3390/ijms23126634)
Supplement: Supplementary file 1 [file ijms-23-06634-s001.zip]

Archive with 1 entries (1 files):
- ijms-1745665-supplementary.pdf
